# Supplementary material for: Global analysis of p53-regulated transcription identifies its direct targets and unexpected regulatory mechanisms
Source: eLife. 2014 May 27;3:e02200. doi: 10.7554/eLife.02200 (PMC4033189; doi:10.7554/eLife.02200)
Supplement: Supplementary file 1. — Genes upregulated at the transcriptional level in HCT116 p53 +/+ cells treated with 10 μM Nutlin-3a for 1 hr as detected by GRO-seq (198 genes). DeSeq algorithm was used to detect annotated gene loci whose GRO-seq signal was statistically different between DMSO- and Nutlin-treated cells (adjusted p<0.1). Columns in this table indicate: (a) Gene name, (b) Whether the gene was previously identified as a direct p53 target gene in the literature, (c–f) Whether the gene was predicted to be a direct p53 target gene by one or more recent studies employing ChIP-seq and microarrays (Figure 2—figure supplements 1 and 2), (g) fpkm in p53 +/+ control, (h) fpkm in p53 +/+ Nutlin-3, (i) Fold induction, (j) Protein Function, (k) Putative downstream pathway within the p53 network, (l) References describing the gene as a direct target, putative target or establishing gene function. DOI: http://dx.doi.org/10.7554/eLife.02200.016 [file elife02200s001.xlsx]

## Sheet: Sheet1
Table S1. Genes upregulated at the transcriptional level in HCT116 p53 +/+ cells treated with Nutlin-3a for 1 hour as detected by GRO-seq (198 genes).
Known direct p53 target gene (55 genes)
Predicted by ChIP-seq / Microarray published studies (66 genes).
Novel direct p53 target gene from this study (77 genes).
		Predicted by ChIP-seq / Microarray studies?
Gene Name	Known direct p53 target?	Nikulenkov	Menendez	Schlereth	Wang	fpkm in Control	fpkm in Nutlin-3	Fold Induction	Protein Function	p53 effector pathway	Reference
ABCA1						0.0212605	0.069737	3.28012	This protein functions as a cholesterol efflux pump in the cellular lipid removal pathway	Unknown
ABCA12	X	X	X	X	X	0.0086022	0.0608875	7.07813	A lipid transporter	Lipid homeostasis	Goldstein et al, J Hepatol. 2012
ABCB9						0.687618	1.1277	1.64001	ABC transporter, TAP-like, functions in the translocation of peptides from the cytosol into the lysosomal lumen.	Unknown
ACER2					X	0.111544	0.40901	3.6668	Alkaline ceramidase 2, hydrolyzes very long chain ceramides to generate sphingosine, a pro-apoptotic molecule.	Apoptosis	Wang et al, CDD 2013
ACTA2	X				X	0.0164478	0.10331	6.28107	Alpha actin 2, overlapping bidirectional promoter with FAS, also in this list.	Unknown
ADAMTS7						0.146225	0.370646	2.53476	A member of the ADAMTS (a disintegrin and metalloproteinase with thrombospondin motifs) family.	Unknown
ADIG						0.389364	1.08386	2.78367	Adipogenin, an adipocyte-specific protein that plays a role in adipocyte differentiation.	Unknown
AEN	X	X		X	X	4.76824	8.60276	1.80418	Apoptosis enhancing nuclease, also known as ISG20L1, and inducer of autophagy.	Apoptosis / Autophagy	Kawase T, Oncogene 2008
ALOX5	X		X			0.041145	0.138955	3.3772	Arachidonate 5-lipoxygenase, plays a dual role in the synthesis of leukotrienes from arachidonic acid, induces ROS production.	ROS production, apoptosis, senescence	Torosyan Y, Cancer Res. 2006
AMZ2		X				2.29395	4.79675	2.09105	A novel member of a family of metalloproteases widely distributed in Archaea.	Unknown
AMZ2P1						1.15747	2.31218	1.99762	Archaelysin family metallopeptidase 2 pseudogene 1, related to AMZ2, which is also in this list.	Unknown
ANKRA2		X	X		X	0.422873	1.12839	2.66838	Ankyrin repeat, family A, interacts with the plasma membrane receptor megalin and the class IIa histone deacetylases HDAC4 and HDAC5.	Unknown	Menendez D. NAR 2013; Smeenk L, NAR 2008; Nikulenkov F, Cell Death Dif 2012; Wang et al, CDD 2013
ANKUB1						0.0540204	0.137505	2.54543	Ankyrin repeat and ubiquitin domain containing 1.	Unknown
ANXA4			X	X	X	0.343811	0.798528	2.32258	Annexin 4, a calcium-dependent phospholipid binding protein.	Unknown	Menendez D. NAR 2013; Wang et al CDD 2013
APAF1	X				X	0.166906	0.442435	2.6508	Component of the apoptosome, a known p53 target gene in the intrinsic apoptotic pathway.	Apoptosis	Robles AI, Cancer Res. 2001
APOBEC3C			X		X	1.29496	2.95743	2.2838	A citidine deaminase, located in a gene cluster with APOBEC3D and APOBEC3H, which are also in this list.	Unknown	Menendez D. NAR 2013; Wang et al CDD 2013
APOBEC3D						0.47817	1.20097	2.5116	A citidine deaminase, located in a gene cluster with APOBEC3C and APOBEC3H, which are also in this list.	Unknown
APOBEC3H		X				0.114489	0.359747	3.14221	An RNA cytidine deaminase that has antiretroviral activity by generating hypermutations in viral genomes, in a cluster with smiliar genes also in this list.	Unknown
ARHGAP30				X		0.0288835	0.120673	4.17791	Rho GTPase activating protein 30.	Unknown
ASCC3			X	X	X	0.738718	1.69196	2.2904	ASCC3 encodes a 3'-5' DNA helicase, whose activity is crucial for dealkylation during DNA repair.	DNA repair	Dango S, Mol Cell 2011; Menendez D. NAR 2013; Smeenk L, NAR 2008; Wang et al, CDD 2013
ASS1						0.38282	0.723779	1.89065	Argininosuccinate synthase 1, the protein encoded by this gene catalyzes the penultimate step of the arginine biosynthetic pathway.	Metabolism	Delage B, Int J Cancer. 2010
ASTN2		X	X			0.0958905	0.306435	3.19568	Astrotactin 2, a protein that is expressed in the brain and may function in neuronal migration.	Unknown	Wei CL, Cell 2006; Menendez D, NAR 2013; Nikulenkov F, Cell Death Dif 2012
ATP2B2						0.00911843	0.0229617	2.51816	ATPase, Ca++ transporting, plasma membrane 2, involved in calcium homeostasis.	Unknown
BAX	X	X	X	X	X	2.21929	5.56421	2.5072	A component of the mitochondrial pore complex.	Apoptosis	Miyashita T, Oncogene 1994
BBC3	X	X	X			1.04485	2.37624	2.27424	PUMA, a BH3-only protein.	Apoptosis	Yu J et al; Nakano & Vousden, Mol Cell 2001
BLOC1S2		X	X	X		1.46752	3.32658	2.26681	A protein found associated to centrosomes but also part of BLOC1, a complex involved in formation of lysosome-like organelles.	Unknown	Menendez D. NAR 2013; Smeenk L, NAR 2008
BTG2	X	X	X	X	X	2.96741	18.1781	6.12594	Antiproliferative gene, also shown to promote antioxidant defense.	Cell Cycle Arrest, anti-oxidant	Rouault JP, Nature Genetics 1996
C12orf5	X	X	X	X	X	0.555181	1.76161	3.17304	TIGAR, fructose-2,6-bisphosphatase, blocks glycolysis and shunts glucose into the pentose phosphate pathway.	Glucose Metabolsim	Bensaad K, Cell 2006
C17orf82		X	X			1.58419	4.56506	2.88164	Unknown.	Unknown	Menendez D. NAR 2013; Nikulenkov F, Cell Death Dif 2012
C2orf71						0.00170053	0.043643	25.6643	Highly expressed in photoreceptors and may associate with the primary cilium of the outer segment.	Unknown
C3orf20						0.107253	0.22027	2.05375	Uncharacterized Protein.	Unknown
C6orf58						0.0639508	0.403784	6.31398	Unknown ORF.	Unknown
CBS						0.0121297	0.0586228	4.83298	Cystathionine-beta-synthase, catalyzes the conversion of homocysteine to cystathionine, the first step in the transsulfuration pathway.	Unknown
CCBP2						0.0254013	0.066431	2.61526	A beta chemokine receptor, which is predicted to be a seven transmembrane protein similar to G protein-coupled receptors.	Unknown
CCDC90B		X	X		X	0.602764	1.39721	2.31801	Coiled-coil domain-containing protein 90B, mitochondrial.	Unknown	Menendez D. NAR 2013; Nikulenkov F, Cell Death Dif 2012; Wang et al, CDD 2013
CCNG1	X	X			X	1.78896	3.88404	2.17111	Cyclin G1, recruits PP2A to dephosphorylate Mdm2, involved in G2/M arrest but also in apoptosis.	p53 regulation / Arrest / Apoptosis	Okamoto K, EMBO J 1994
CD82	X	X	X	X	X	0.0530437	0.243994	4.59986	Also known as KAI1, a membrane glycoprotein and metastasis suppressor.	Anti-metastasis	Marreiros A, Oncogene. 2005
CDC42BPG						0.54155	1.33995	2.47429	CDC42 binding protein kinase gamma (DMPK-like), unknown function.	Unknown
CDKN1A	X	X	X	X	X	5.66306	42.1642	7.44548	A CDK inhibitor that mediates p53-dependent cell cycle arrest.	Cell Cycle Arrest	el-Deiry WS, Cell 1993
CEP85L						0.124833	0.293996	2.35512	Centrosomal protein 85kDa-like.	Unknown
CFL1P1						0.203769	0.472184	2.31725	Cofilin 1 (non-muscle) pseudogene 1.	Unknown
CHAC1						0.715184	2.21512	3.09728	Cation transport regulator homolog 1, a pro-apoptotic component of the unfolded protein response.	Apoptosis	Mungrue IN, J Immunology 2009
CMBL		X	X		X	0.450853	1.42956	3.17079	A cysteine hydrolase of the dienelactone hydrolase family.	Unknown	Menendez D. NAR 2013; Nikulenkov F, Cell Death Dif 2012; Wang et al, CDD 2013
COL17A1						0.0141978	0.0498207	3.50903	Collagen, type XVII, alpha 1.	Unknown
COL20A1						0.0353431	0.0990793	2.80336	Collagen, type XX, alpha 1.	Unknown
COL4A1	X					0.00776192	0.0223912	2.88475	Collagen, type IV, alpha 1, is cleaved in the ECM to produce Arresten, an anti-angiogenic factor.	Anti-Angiogenesis	Assadian S, Cancer Res. 2012
COL5A1						0.00691546	0.0224006	3.23921	Collagen, type V, alpha 1.	Unknown
COL6A3						0.00063086	0.0110134	17.4577	Collagen, type VI, alpha 3.	Unknown
CPE			X		X	0.0910907	0.198519	2.17935	Carboxypeptidase E, cleaves C-terminal amino acid residues and is involved in the biosynthesis of peptide hormones and neurotransmitters.	Unknown	Menendez D. NAR 2013; Smeenk L, NAR 2008; Wang et al, CDD 2013
CPN1						0.0856966	0.218899	2.55435	Carboxypeptidase N is a plasma metallo-protease that cleaves basic amino acids from the C terminal of peptides and proteins.	Unknown
CPO						0.121569	0.264782	2.17804	Carboxypeptidase O, a glycosylphosphatidylinositol-anchored intestinal peptidase with acidic amino acid specificity.	Unknown
CYFIP2	X		X	X	X	0.235524	0.852389	3.61912	Cytoplasmic FMR Interacting Protein 2, a pro-apoptotic p53 target gene.	Apoptosis	Jackson RS, Cell Cycle 2007
DAO						0.0168498	0.0670447	3.97896	This gene encodes the peroxisomal enzyme D-amino acid oxidase. In mice, it degrades D-serine, a co-agonist of the NMDA receptor.	Unknown
DCP1B		X				0.264828	0.495918	1.8726	A subunit of the mRNA decapping machinery.	Unknown
DDB2	X	X	X	X	X	1.49412	3.27572	2.19241	Component of the nucleotide excision repair machinery, a xeroderma pigmentosum E gene.	DNA repair	Hwang BJ, PNAS 1999
DDIT4	X	X				7.4431	22.3551	3.00346	DNA-damage inducible transcript 4, aka REDD1, an inhibitor of the mTORC1, a potent inhibitor of p53 translation.	p53 regulation / Arrest	Ellisen LW, Mol Cell 2002; Vadysirisack DD, MCB 2011
DGKA		X	X			0.38896	1.20065	3.08681	A diacylglycerol kinase, which compete with protein kinase C for the second messenger diacylglycerol.	Unknown	Menendez D. NAR 2013; Nikulenkov F, Cell Death Dif 2012
DGKI						0.0171528	0.0408986	2.38438	Diacylglycerol kinase, iota.	Unknown
DOCK8			X			0.0103629	0.026357	2.5434	A member of the DOCK180 family of guanine nucleotide exchange factors.	Unknown	Menendez D. NAR 2013
DPEP1						0.0268769	0.112289	4.17791	Dipeptidase 1, enzyme involved in the metabolism of glutathione and other similar proteins by dipeptide hydrolysis.	Unknown
DRAM1	X		X	X	X	0.172471	0.484094	2.80682	Lysosomal membrane protein that is required for the induction of autophagy and apoptosis by p53.	Autophagy / Apoptosis	Crighton D, Cell 2006
DUOX1						0.224575	0.437882	1.94983	Dual oxidase 1, a member of the NADPH oxidase family, has both a peroxidase homology domain and a gp91phox domain.	Pro-oxidant
EBI3			X			0.0366244	0.188885	5.15735	IL27B, a secreted glycoprotein belonging to the hematopoietin receptor family, heterodimerizes with a 28 kDa protein to form interleukin 27.	Unknown	Menendez D. NAR 2013
EFNB1						0.19732	0.712406	3.61042	Ephrin B1, ligand for an ephrin-related tyrosine kinase receptor.	Unknown
EPN3			X		X	1.63597	3.06775	1.87518	Epsin 3, involved in endocytosis.	Unknown	Menendez D. NAR 2013; Wang et al CDD 2013
EPS8L2		X		X		0.57867	2.32948	4.02558	The encoded protein, like other members of the family, is thought to link growth factor stimulation to actin organization.	Unknown	Kerley-Hamilton JS, Oncogene 2005
ESRRB					X	0.0500484	0.102735	2.05271	A protein of unknown function with similarity to the estrogen receptor.	Unknown	Wang et al, CDD 2013
FAM183A						0.0175529	0.125193	7.13229	Family with sequence similarity 183, member A.	Unknown
FAM210B						0.342393	0.753336	2.20021	Family with sequence similarity 210, member B.	Unknown
FAM212B						0.725674	2.55872	3.526	Unknown protein overlapping with non-coding RNA LOC100506343, also in this list.	Unknown
FAS	X	X	X		X	0.310465	1.77665	5.72253	Death Receptor for the FAS ligand.	Apoptosis	Owen-Schaub LB, MCB 1995
FBXO22	X	X	X	X		0.936182	2.22485	2.37651	An F-box protein part of the SCF complex that targets the H3K9-36 methylase KDM4A for degradation.	Unknown	Vrba L, BMC Genomics 2008
FBXW7	X	X	X		X	0.432017	0.972729	2.2516	F box protein involved in degradation of cyclin E, a tumor supressor activated by p53, also known as human CDC4, carries MIR3140.	Cell Cycle Arrest	Kimura T, Cancer Sci 2003
FDXR	X	X	X	X	X	1.28123	4.97155	3.88029	Ferredoxin-NADP(+) reductase, contributes to p53-mediated apoptosis through the generation of oxidative stress in mitochondria.	Apoptosis / pro-oxidant	Hwang PM, Nature Medicine 2001
FLJ43681						0.215975	0.488922	2.2638	Ribosomal protein L23a pseudogene. Of note RPL23 is known to disrupt MDM2-p53 interactions and stabilize p53.	Unknown
FLJ44511						0.310732	0.844755	2.71859	Long non coding RNA.	Unknown
FRMPD2						0.00844119	0.0701326	8.30839	The protein is recruited to cell-cell junctions in an E-cadherin-dependent manner.	Unknown
GBE1						0.235402	0.438116	1.86114	A glycogen branching enzyme, promotes glycogen solubility.	Unknown
GDF15	X	X	X	X	X	8.48937	41.3006	4.86498	Growth Differentiation Factor 15, a member of the TGF-Beta superfamily, a supressor of tumor growth and inducer of arrest.	Cell Cycle Arrest	Kannan K, FEBS Letters 2000
GJB5						0.21664	1.10478	5.09962	A connexin family member.	Unknown
GPR56				X	X	0.204524	0.574694	2.80991	G protein-coupled receptor 56, downregulated in melanoma cell lines, its overexpression can suppress tumor growth and metastasis.	Anti-angiogenesis, anti-metastasis	Yang, L, Future Oncol. 2012; Wang et al, CDD 2013
GPR87	X	X	X	X		0.500081	0.992562	1.9848	G protein couple receptor, characterized as a pro-survival p53 target gene, embeded in antisense direction within the MED12L locus.	Survival	Zhang Y, Cancer Res 2009
GRIN2C						0.689841	3.28196	4.75757	Located immediately downstream of FDXR, a p53 target gene, possibly a 'read-through' from FDXR.	Unknown
HES2		X		X	X	1.46815	3.6378	2.47781	Hairy and enhancer of split 2 homolog, a bHLH transcrition factor, a Notch target.	Unknown	Nikulenkov et al, CDD 2012; Wang et al, CDD 2013
HHAT		X		X		0.0466984	0.0958893	2.05338	Skinny hedgehog' (SKI1) encodes an enzyme that acts within the secretory pathway to catalyze amino-terminal palmitoylation of 'hedgehog'.	Unknown
HSPA4L		X		X	X	0.195185	0.527277	2.70142	Heat shock 70kDa protein 4-like.	Unknown	Wang et al, CDD 2013
ICAM1	X					0.0372927	0.124804	3.34659	A cell surface glycoprotein which is typically expressed on endothelial cells and cells of the immune system.	Unknown	Gorgoulis VG, EMBO J. 2003
IKBIP				X		0.361707	1.40822	3.89326	IKK-interacting protein. This gene is divergent from APAF1, a possible case of bidirectional promoters activated by p53.	Unknown
INPP5D					X	0.013669	0.0370718	2.71211	Inositol polyphosphate-5-phosphatase, a negative regulator of myeliod cell proliferation and survival.	Unknown	Kerley-Hamilton JS, Oncogene 2005
ISCU		X	X	X		1.95657	4.32941	2.21276	A component of the mitochondrial iron-sulfur cluster scaffold.	Unknown	Menendez D. NAR 2013; Nikulenkov F, Cell Death Dif 2012
ITGA3		X		X		2.30102	4.32591	1.88	Integrin alpha 3, in the same regulon than LOC284080, also in this list.	Unknown
ITGA9						0.025936	0.0528171	2.03644	Integrin alpha 9, when bound to the beta 1 chain, forms an integrin that is a receptor for VCAM1, cytotactin and osteopontin.	Unknown
KANK3				X		0.917981	2.2407	2.44091	Also known as ANKRD47.	Unknown
KCNC2						0.00455007	0.023327	5.12674	This protein belongs to the delayed rectifier class of channel proteins, mediates the voltage-dependent potassium ion permeability.	Unknown
KCNN4		X				0.801003	1.63561	2.04195	Potassium intermediate/small conductance calcium-activated channel, involved in EMT in colorectal cancer cells.	Unknown
KDM4B				X		0.22701	0.54691	2.40918	Lysine-specific demethylase, JMJD2B.	Unknown
KIAA0247		X	X	X	X	0.153063	0.549962	3.59304	Protein of uncharacterized function, suggested to repress cyclin expression in colorectal cancer cells.	Cell Cycle Arrest	Staib F et al, Cancer Res. 2005; Menendez D. NAR 2013; Smeenk L, NAR 2008
KLHDC7A				X		0.0986274	0.634007	6.42831	Kelch domain containing 7A.	Unknown
KRT18P55						0.0591279	0.229257	3.87731	Keratin 18 pseudogene 55.	Unknown
KSR1				X		0.109657	0.226483	2.06538	Scaffold kinase suppressor of ras 1, loss of Ksr1 inhibits Ras/Mapk pathway signaling leading to increased Myc-induced B-cell apoptosis.	Unknown
LAMA3					X	0.0548745	0.184916	3.36979	The alpha-3 subunit of laminin 5, a component of the ECM.	Unknown	Wang et al, CDD 2013
LAPTM5			X	X		0.0053835	0.0498032	9.25109	Lysosomal protein transmembrane 5.	Unknown	Menendez D. NAR 2013; Smeenk L, NAR 2008
LDLRAD1						0.0474297	0.188721	3.97896	Low density lipoprotein receptor class A domain containing 1.	Unknown
LINC00158						0.0118385	0.0405624	3.42633	Long intergenic non-protein coding RNA 158.	Unknown
LINC00589						0.0583633	0.167202	2.86485	Long intergenic non-protein coding RNA 589.	Unknown
LINC00663						0.0995538	0.261111	2.62281	Long intergenic non-protein coding RNA 663.	Unknown
LOC100294145						0.424921	0.910904	2.1437	Non coding RNA.	Unknown
LOC100506343						0.0867313	0.330284	3.80813	Overlapping with FAM212B, also in this list.	Unknown
LOC283761						0.0076084	0.0611958	8.04319	Long intergenic non-protein coding RNA 928.	Unknown
LOC284080						2.44395	6.11549	2.50229	A non-coding RNA divergent from ITGA3, a p53 target gene in this list.	Unknown
LOC284385						0.401593	0.841755	2.09604	Long non coding RNA, recently catalogued as C19orf82.	Unknown
LOC643401						0.0437113	0.169238	3.87174	Long non coding RNA.	Unknown
LRP1						0.13871	0.322843	2.32746	An endocytic receptor involved in several cellular processes, aka IGFBP3 receptor. Of note, its ligand (IGFBP3) is a known p53 target gene.	Unknown
LYNX1						0.0233695	0.0967639	4.14061	A member of the Ly-6/neurotoxin gene family.	Unknown
MDM2	X	X	X	X	X	2.81509	16.9107	6.00716	p53 repressor, E3 ligase.	p53 regulation	Barak Y, EMBO J 1993
MFSD4						0.0631356	0.165468	2.62084	Major facilitator superfamily domain containing 4.	Unknown
MGAM						0.0187468	0.0501007	2.67249	Maltase-glucoamylase, which is a brush border membrane enzyme that plays a role in the final steps of digestion of starch.	Unknown
MICALL1		X		X	X	0.62937	1.20762	1.91878	Molecule interacting with Rab13.	Unknown	Wang et al, CDD 2013
MIR1204	X					4.05744	12.8898	3.17684	Known intergenic p53-miR located between the MYC and PVT1 loci. PVT1 is ncRNA that is also a p53 target gene.	Unknown	Barsotti AM, JBC 2012
MIR3189	X					26.7822	95.055	3.54919	Intragenic miRNA in intron 1 of GDF15, which is also in this list.	Unknown
MIR34A	X					0.395935	2.18677	5.52304	A well characterized p53-inducible miRNA.	Arrest / Apoptosis	He L, Nature 2007
MIR4679-1						0.00610189	0.327769	53.716	Intergenic miRNA located between the FAS gene (a p53 target) and the LOC100289238 zinc finger RNA binding protein pseudogene.	Unknown
MIR4692						0.0987323	0.758696	7.68437	Intronic miRNA antisense to STARD10.	Unknown
MYBPC3						0.0155125	0.0734897	4.73745	The cardiac isoform of myosin-binding protein C.	Unknown
NADSYN1			X	X	X	0.403695	1.07519	2.66338	Glutamine-dependent NAD syntethase 1.	Unknown	Menendez D. NAR 2013; Wang et al CDD 2013
NINJ1		X	X	X	X	0.455276	1.12474	2.47045	Ninjurin 1, it demonstrates properties of a homophilic adhesion molecule.	Unknown	Koike M, J Dermatol 2008; Menendez D. NAR 2013; Smeenk L, NAR 2008; Nikulenkov F, Cell Death Dif 2012; Wang et al, CDD 2013
NTF3						0.0259487	0.0725889	2.7974	Neurotophin 3, closely related to both nerve growth factor and brain-derived neurotrophic factor.	Unknown
NTPCR				X		0.262625	0.603073	2.29632	Nucleoside-triphosphatase, cancer-related.	Unknown
NTRK2				X		0.00468749	0.0146299	3.12105	Neurotrophic tyrosine kinase, receptor, type 2.	Unknown
ORAI3		X	X	X		1.50106	3.09169	2.05968	Highly Ca(2+)-selective channels whose activation is dependent on depletion of intracellular stores.	Unknown	Menendez D. NAR 2013; Smeenk L, NAR 2008; Nikulenkov F, Cell Death Dif 2012
PANK1	X	X	X			0.249576	0.862163	3.45451	Pantothenate kinase 1, catalyzes the rate-limiting step of coenzyme A biosynthesis, carries MIR107, a p53-miR involved in arrest.	Metabolism, Cell Cycle Arrest	Bohlig L, NAR 2011
PARD6G			X		X	0.12872	0.370668	2.87964	Par-6 partitioning defective 6 homolog gamma.	Unknown	Menendez D. NAR 2013; Wang et al CDD 2013
PGAP1				X	X	0.134972	0.367786	2.7249	PGAP1 catalyzes the inositol deacylation of glycosylphosphatidylinositol (GPI) at an early step in GPI biosynthesis.	Unknown	Wang et al, CDD 2013
PGPEP1						0.315068	0.602108	1.91104	Pyroglutamyl-peptidase I, possibly in a gene cluster with GDF15 and miR3189, also in this list.	Unknown
PHLDA3	X	X		X	X	1.477	6.2497	4.23136	A repressor of AKT.	Apoptosis	Kawase T, Cell 2009
PKP1						0.0172968	0.0494398	2.85832	Plakophilin 1, may be involved in molecular recruitment and stabilization during desmosome formation.	Unknown
PLCL2			X	X	X	0.0748501	0.166189	2.22029	Phospholipase C-like 2, overlapping MIR3714.	Unknown	Menendez D. NAR 2013; Wang et al CDD 2013
PLEKHG1						0.0734567	0.18077	2.46091	Pleckstrin homology domain containing, family G (with RhoGef domain) member 1.	Unknown
PLK2	X	X		X	X	4.16696	9.4592	2.27005	Polo kinase 2, an inhibitor of mTOR signaling via interaction with TSC1, an anti-apoptotic factor.	Metabolism / Anti-apoptosis	Burns TF, MCB 2003
PLXNB3				X		0.06026	0.246781	4.09527	Plexin B3, a receptor for semaphorin 5A, and plays a role in axon guidance, invasive growth and cell migration.	Unknown
PML	X	X			X	0.247451	0.504563	2.03904	Promyelocytic leukemia protein, component of PML bodies, a known p53 target gene involved in apoptosis and senescence.	Apoptosis / Senescence	de Stanchina et al, Mol Cell. 2004
PNLIPRP2						0.0497834	0.193472	3.88627	Pancreatic lipase-related protein 2.	Unknown
POLH	X	X	X	X	X	0.621887	1.93039	3.10408	DNA polymerase eta, involved in DNA repair, an XP gene.	DNA repair	Liu G, MCB 2006
PPM1D	X	X	X	X	X	0.620514	1.62538	2.61941	WIP1, a phosphatase involved in negative regulation of p53.	p53 regulation	Choi J, Genomics 2000
PRDM1	X	X	X		X	0.0598806	0.31	5.17697	BLIMP1, a protein that acts as a repressor of beta-interferon gene expression, a transcriptional repressor that downregulates p53.	p53 regulation	Yan J, Proc Natl Acad Sci U S A. 2007
PRKAB1	X					1.47407	3.51205	2.38256	AMP-activated kinase, beta 1 non-catalytic subunit,inhibitor of the AKT-mTOR pathway.	Autophagy / Apoptosis	Feng Z, Cancer Research 2007
PRKX					X	0.137015	0.312393	2.27999	A serine threonine protein kinase that has similarity to the catalytic subunit of cyclic AMP dependent protein kinases.	Unknown	Wang et al, CDD 2013
PROM2		X				0.0674363	0.299275	4.43788	Prominin 2, a pentaspan membrane glycoprotein that localizes to basal epithelial cells.	Unknown
PSTPIP2		X	X		X	0.183744	0.407033	2.21522	Proline-serine-threonine phosphatase interacting protein 2, enhances F-actin bundling and filopodia formation.	Unknown	Wei CL, Cell 2006; Wang et al, CDD 2013
PTCHD4						0.0223229	0.107215	4.80293	Patched domain containing 4.	Unknown
PTP4A1	X	X	X		X	4.25345	8.77786	2.0637	A prenylated protein tyrosine phosphatases (PTPs), also known as phosphatase of regenerativng liver 1, a repressor of p53.	p53 regulation	Min SH, Oncogene 2009
PTPRE			X		X	0.191209	0.458953	2.40027	A member of the protein tyrosine phosphatase (PTP) family induced by p53 overexpression in leukemia cells.	Unknown	Tang PP, Leukemia. 2000; Wei CL, Cell 2006; Wang et al, CDD 2013
PTPRU		X	X			0.150953	0.336883	2.2317	Protein tyrosine phosphatase, receptor type.	Unknown	Menendez D. NAR 2013; Smeenk L, NAR 2008
PVRL4			X			0.0648315	0.227496	3.50903	A member of the nectin family, contains two immunoglobulin-like (Ig-like) C2-type domains and one Ig-like V-type domain.	Unknown	Menendez D. NAR 2013; Smeenk L, NAR 2008
PVT1	X					1.62444	2.90075	1.78569	A non coding RNA located in the same location as MIR1204, both of which have been recently identified as p53-inducible.	Unknown	Barsotti AM, JBC 2012
RFNG						1.00003	2.50054	2.50048	O-fucosylpeptide 3-beta-N-acetylglucosaminyltransferase.	Unknown
RHOD		X				0.625465	1.20566	1.92762	Rho-related GTP-binding protein, endosomal protein involved in centrosome duplication.	Unknown
RINL						0.36519	0.903752	2.47475	A guanine exchange factor for Rab5 and Rab22 involved in endocytosis and degradation of EphA8.	Unknown
RNF157-AS1						0.0551095	0.24011	4.35696	RNF157 antisense RNA 1.	Unknown
RPS27L	X	X	X	X		1.39055	5.58712	4.01793	Ribosomal protein S27-like, forms a trimeric complex with p53-MDM2 and stabilizes p53.	p53 regulation	He H, Oncogene 2007
RRM2B	X	X	X	X	X	0.494823	1.40481	2.83901	p53R2, catalyzes the conversion of ribonucleoside diphosphates to deoxyribonucleoside diphosphates.	DNA repair / G2-M arrest	Tanaka H, Nature 2000
SAC3D1		X		X		2.10129	4.39686	2.09246	SAC3 domain-containing protein 1, unknown function.	Unknown
SCN2A			X			0.00632536	0.0246195	3.89219	A member of the sodium channel alpha subunit gene family.	Unknown	Menendez D. NAR 2013; Smeenk L, NAR 2008
SDC1				X		0.850016	1.73084	2.03625	Syndecan 1, transmembrane (type I) heparan sulfate proteoglycan.	Unknown
SERPINB5	X	X	X	X	X	0.273967	1.40998	5.14653	Maspin, protease inhibitor 5, inhibitor of cell invasion and angiogenesis.	Anti-angiogenesis	Zou Z, JBC 2000
SESN1	X	X	X		X	0.168294	0.563545	3.34859	Sestrin 1, a known p53 target gene with antioxidant activities, also an inhibitor of mTOR signaling.	Antioxidant, mTOR inhibition	Budanov AV, Antioxid Redox Signal. 2011
SESN2	X	X		X	X	0.708036	2.56981	3.62949	Sestrin 2, an anti-oxidant and inducer of autophagy, an inhibitor of mTORC1.	Autophagy / anti-oxidant	Budanov AV, Science 2004
SF3B14						1.27419	2.6047	2.0442	Splicing Factor 3B,right downstream of TP53I3 (PIG3), which is also in this list, possibly a 'read-through' event.	Unknown
SLC30A1		X			X	2.76952	7.18929	2.59586	A zinc transporter.	Unknown	Wang et al, CDD 2013
SLC44A5					X	0.0308865	0.0851126	2.75566	Solute carrier family 44, member 5.	Unknown	Wang et al, CDD 2013
SMAD5-AS1						1.43719	3.51072	2.44277	Antisense to SMAD5.	Unknown
SULF2	X	X	X	X	X	0.0676361	0.355069	5.2497	An extracellular heparan sulfate 6-O-endosulfatase that modulatesgrowth factor signaling, shown to function as a tumor suppressor.	Senescence	Chau BN, Cancer Res. 2009
SYTL1			X			0.852541	2.46903	2.89608	Synaptotagmin-like 1, NADPH oxidase-related.	Unknown	Menendez D. NAR 2013
TAF3						0.197483	0.384994	1.9495	A TBP-associated factor, shown both to promote and antagonize p53 transactivation.	Transcription	Lauberth, SM, Cell 2013
TAKR						0.00270763	0.0210982	7.79213	Aldo-keto reductase family 1, member C6, pseudogene.	Unknown
TCERG1L						0.00390573	0.0151702	3.88408	Transcription elongation regulator 1-like.	Unknown
TCP11L1						0.38213	0.804334	2.10487	T-complex 11, testis-specific-like 1.	Unknown
TM7SF3		X	X	X		0.364714	0.73988	2.02865	Transmembrane 7 superfamily member 3.	Unknown	Menendez D. NAR 2013; Smeenk L, NAR 2008
TMEM63B						0.476085	1.03741	2.17905	Transmembrane protein.	Unknown
TNFRSF10B	X	X	X		X	1.44287	3.84731	2.66643	Killer, DR5, death receptor 5, a known p53 target gene in the extrinsic apoptotic pathway.	Apoptosis	Wu GS, Nature Genetics 1997
TNFRSF10C	X					0.208476	0.859786	4.12415	Trail Decoy Receptor 1, a known p53 target gene, clustered with the related family members TNFRSF10A, D and B.	Survival	Sheikh MS, Oncogene 1999
TOB1						4.15919	8.11781	1.95178	An antiproliferative gene and candidate tumor suppressor, related to BTG2, induced by 19ARF in a p53-independent manner.	Cell Cycle Arrest	Kuo ML, Cancer Research 2003
TP53I11	X			X	X	0.523404	1.04704	2.00045	PIG11, p53 induced gene 11.	Apoptosis	Polyak K, Nature 1997
TP53I3	X	X	X	X		2.02404	12.2899	6.07196	PIG3, a quinone oxireductase with stimulates ROS production and cell death.	Apoptosis / pro-oxidant	Polyak K, Nature 1997
TP53INP1	X	X	X	X	X	0.264535	1.32125	4.99461	p53DINP1, inducer of autophagy and anti-oxidant protein.	Autophagy / anti-oxidant	Okamura S, Mol Cell 2001
TRAF3IP2-AS1						0.615952	1.52841	2.48137	TRAF3IP2 antisense RNA 1.	Unknown
TRAF4	X	X		X	X	4.69986	9.30162	1.97913	A member of the TRAF family, pro-apoptotic.	Apoptosis	Sax JK, JBC 2003
TRIAP1	X	X	X	X	X	2.96805	8.99483	3.03055	Also known as p53CSV, a prosurvival factor and a repressor of p21 expression.	Survival	Park WR, Cancer Research 2005
TSKU			X		X	0.788709	1.58131	2.00494	Tsukushi, small leucine rich proteoglycan.	Unknown	Menendez D. NAR 2013; Smeenk L, NAR 2008; Wang et al, CDD 2013
UNC5B	X					0.207261	0.463962	2.23854	A netrin receptor, also a member of the dependence receptors (DpRs)familly, with pro- and anti-apoptotic roles.	Apoptosis	Tanikawa C, Nat Cell Biol. 2003
VCAN	X			X	X	0.166157	0.316508	1.90487	Versican, CSPG2, a large chondroitin sulfate proteoglycan and is a major component of the extracellular matrix.	Unknown	Yoon H, Proc Natl Acad Sci U S A. 2002
WDR63			X		X	0.0359779	0.147229	4.0922	Uncharacterized Protein.	Unknown	Menendez D. NAR 2013; Wang et al CDD 2013
WRAP73						0.800405	2.07181	2.58846	WD repeat containing, antisense to TP73, also known as WDR8.	Unknown
XPC	X	X	X		X	1.04489	1.99043	1.90492	A component of the nucleotide excision repair machinery.	DNA repair	Amundson SA, Cancer Biol Ther 2002
ZMAT3	X	X	X	X	X	0.166293	0.657173	3.9519	Zinc finger, matrin-type 3, known p53 target.	Unknown	Apostolidis PA, Physiol Genomics. 2012
ZNF219		X				0.536563	1.1188	2.08512	A zinc finger DNA binding protein that partners with Sox9.	Unknown	Takigawa Y, J Cell Science 2010
ZNF337		X				0.777956	1.78248	2.29124	Zinc finger protein of unknown function.	Unknown
ZNF79		X		X	X	0.588747	1.31532	2.23409	Zinc finger protein of unknown function.	Unknown	Wang et al, CDD 2013
