# Supplementary material for: Global analysis of p53-regulated transcription identifies its direct targets and unexpected regulatory mechanisms
Source: eLife. 2014 May 27;3:e02200. doi: 10.7554/eLife.02200 (PMC4033189; doi:10.7554/eLife.02200)
Supplement: Supplementary file 2. — Lists of genes bound by p53 as defined by ChIP-seq and concurrently upregulated or downregulated as defined by microarray measurements of RNA steady state levels. Related to Figure 2—figure supplement 1A,B. See ‘Materials and methods’, ‘Computational Analysis–Meta-analysis of published investigations of the p53 transcriptional program using a combination of microarray and ChIP-seq data’ for details. DOI: http://dx.doi.org/10.7554/eLife.02200.017 [file elife02200s002.xlsx]

## Sheet: Up in Nikulenkov (MCF7, 339) 
All genes bound by p53 and upregulated upon Nutlin treatment in MCF7 cells, extracted from Nikulenkov, F et al, Cell Death and Differentiation 2012.
Gene
ABCA12
ACBD6
AEN
AK3
AKAP10
AKAP9
ALDH1A3
AMZ2
ANKRA2
APOBEC3H
APPBP2
ARL6IP1
ARPC2
ASTN2
ATAD2
ATF3
ATP5J2
ATP6V1D
ATXN3
AURKA
BANP
BAX
BBC3
BCL2L1
BCL3
BCL6
BLOC1S2
BRIP1
BTG2
C10orf116
C12orf5
C14orf1
C14orf4
C14orf43
C17orf82
C18orf56
C1orf183
C1orf213
C1orf57
C20orf108
C20orf72
C3orf21
CAMSAP1
CAPN2
CCDC51
CCDC90B
CCM2
CCNG1
CCNK
CD82
CDKN1A
CEACAM21
CEL
CELSR2
CGN
CGRRF1
CHD9
CLDN1
CMBL
COQ4
CPEB2
CPEB4
CSNK1G1
CTSD
DCP1B
DCP2
DDB1
DDB2
DDIT4
DDX5
DDX59
DECR1
DGKA
DKK1
DMTF1
DNAJB9
DNAJC2
DSTYK
DYNLL2
E2F7
EDA2R
EDN2
EIF2B2
EIF2S1
ELK4
ELMOD3
ENC1
ENSA
EOMES
EPHA2
EPS8L2
ETFA
FADS1
FAM129B
FAM84B
FAS
FBXO22
FBXW7
FCHO2
FDXR
FOS
FOSL1
FOXA1
FZD1
GABPB1
GADD45A
GAS6
GCC2
GDF15
GNA13
GNPDA1
GPHN
GPR87
GPRC5A
GRB7
GSN
HARS
HBP1
HELZ
HES1
HES2
HEXIM1
HHAT
HMGB1
HNRNPUL1
HOMER2
HRAS
HSPA4L
IER5
IRF2BP2
ISCU
ITGA3
JAG1
KCNN4
KCTD1
KCTD3
KDSR
KIAA0247
KIAA1429
KIAA1524
KLHL12
KRR1
KRT15
KRT7
LASS5
LEO1
LEPREL1
LIF
LIMK2
LPIN1
LPIN3
LRDD
LRTOMT
LSG1
LY6D
MAD1L1
MAP4K4
MDM2
MDM4
MET
MGRN1
MICALL1
MKNK2
MLLT11
MRI1
MRPL27
MRPS16
MRPS23
MTHFD1L
MTMR11
MYOF
NCOA3
NFYC
NHLH2
NINJ1
NOTCH1
NUCKS1
NUP107
OPA1
ORAI3
OVOL1
P2RY2
P2RY6
PACSIN3
PANK1
PCNP
PCYT1A
PDE4DIP
PDLIM1
PERP
PGF
PHLDA3
PHLDB1
PHPT1
PI4KB
PLEKHA6
PLK2
PLK3
PLXNB1
PMAIP1
PML
POLH
POLR3C
POLR3E
PPM1D
PPP1R12B
PPP1R15B
PPP2CB
PPP2R3A
PRKAB1
PRKAB2
PROM2
PSMD4
PSMD6
PSRC1
PSTPIP2
PTP4A1
PTPRU
RAB15
RAB24
RABGGTA
RAD51C
RALGDS
RAP2B
RARA
RBL2
RBM28
RBM4
RETSAT
REV3L
RFC3
RFX7
RHOC
RHOD
RIOK2
RNF144B
RNFT1
RPL35A
RPS27L
RRM2B
RRP15
RSF1
S100A10
S100A11
S100A13
S100A2
S100P
SAC3D1
SALL4
SARS
SCAND1
SCRIB
SDAD1
SEMA3B
SEMA3C
SERPINB5
SERPINE1
SERPINF1
SERTAD1
SESN1
SESN2
SF3A3
SF3B4
SFN
SHC1
SHC4
SIDT1
SLC12A4
SLC30A1
SLC33A1
SLC38A2
SLC39A6
SMEK1
SP1
SPATA18
SPINK4
SRA1
SS18
SSBP1
SSSCA1
STEAP3
STK17A
STRADA
STX16
SULF2
SUMF1
SUV420H2
TBC1D8
TBK1
TEX14
TFAP2C
TLE3
TM7SF3
TMBIM4
TMEM134
TMEM168
TMEM40
TMEM64
TMEM68
TMTC3
TNFAIP8
TNFRSF10A
TNFRSF10B
TP53I3
TP53INP1
TP53TG1
TPD52
TRAF4
TRIAP1
TRIM32
TRIM37
TSPAN14
TUBB6
TUFT1
TXNIP
UCHL5
UFM1
UQCC
USP15
VPS37C
VPS45
VWCE
WDR36
WNK1
WWOX
XPC
XPO5
ZFP36L1
ZMAT3
ZMYND8
ZNF217
ZNF219
ZNF337
ZNF33B
ZNF398
ZNF561
ZNF789
ZNF79
ZNRF3

## Sheet: Up in Menendez (U2OS, 223)
Genes bound and upregualted by Nutlin and/or Doxorubicin in U2OS cells, extracted from Menendez, D et al, Nucleic Acid Research 2013.
Gene	Nutlin vs. DMSO	DOXO vs. NT			Removed because repressed by Nutlin and/or Doxorubicin (52 genes):
ABCA12	unchanged	up			AGAP1
ACSL6	unchanged	up			ANKRD30BL
ACTA	up	up			APBB2
ACYP2	up	up			ARHGAP18
ADA	unchanged	up			ARSI
AK3	unchanged	up			ATAD2
ALOX5	up	up			BNC2
ANKRA2	up	up			C18orf1
ANKRD1	up	unchanged			CDC27
ANXA4	up	up			CRISPLD1
APOBEC3C	up	up			E2F8
ARC	up	up			EMP1
ARHGEF3	up	up			EPHA5
ASCC3	up	unchanged			FOXP1
ASPA	up	up			GPHN
ASTN2	up	unchanged			GPR137C
ATF3	unchanged	up			GSK3B
ATG4A	unchanged	up			IL17RB
BAX	up	unchanged			IMPA2
BBC3	unchanged	up			KIF15
BHLHE40	up	unchanged			KLHL13
BLCAP	up	up			LMNB1
BLOC1S2	up	up			LPHN3
BMP7	unchanged	up			MBOAT1
BTG1	unchanged	up			MCM5
BTG2	up	up			MELK
C10orf88	unchanged	up			MID1
C12orf5	up	up			NAV3
C17orf82	unchanged	up			NCAPD2
C18orf55	unchanged	up			NEGR1
C18orf56	unchanged	up			NF2
C1orf183	up	up			NMU
C1orf57	up	unchanged			NOX4
C20orf108	up	up			NTM1
C7orf10	up	up			OLFML2A
CA12	unchanged	up			PDLIM1
CCDC51	unchanged	up			PRICKLE1
CCDC90B	up	up			RASAL2
CCND2	up	unchanged			RFX3
CD44	up	up			RSPO3
CD82	up	up			RTKN2
CDH10	up	up			SEMA3E
CDIP1	unchanged	up			SLC1A3
CDKN1A	up	up			SLC2A12
CES2	up	up			ST6GALNAC3
CLDN1	unchanged	up			ST6GALNAC5
CMBL	up	up			THSD7B
COL13A1	up	unchanged			TMEM100
COL7A1	unchanged	up			TPD52
CORO2B	up	up			ZAK
CP110	unchanged	up			ZNF367
CPE	unchanged	up			ZNF608
CPEB2	unchanged	up
CPEB4	up	up
CPSF4	unchanged	up
CSGALNACT1	up	unchanged
CST5	unchanged	up
CSTA	up	up
CTGF	up	unchanged
CTHRC1	up	up
CYFIP2	up	up
DCLK1	up	unchanged
DDB2	unchanged	up
DDR1	unchanged	up
DGKA	up	up
DHRS3	unchanged	up
DNMBP	up	unchanged
DOCK8	up	up
DRAM1	up	unchanged
DUSP14	up	up
DUSP5	up	up
DYRK3	up	up
EBI3	up	unchanged
ENC1	up	unchanged
EPHA2	unchanged	up
EPN3	up	up
FAM13C	up	up
FAM198B	up	up
FAM19A2	up	unchanged
FAM49A	up	up
FAS	up	up
FBXO22	up	unchanged
FBXO32	up	up
FBXW7	up	up
FDXR	up	up
FGF1	up	unchanged
FHL2	up	unchanged
FLRT2	unchanged	up
FOSL1	up	up
FOXD2	unchanged	up
FUCA1	up	up
GADD45A	up	up
GDF15	up	up
GLRX	up	unchanged
GLS2	up	up
GNAI1	unchanged	up
GPR172B	up	up
GPR87	up	up
GPX1	up	up
GRHL3	up	up
HLA-B	unchanged	up
HLA-C	unchanged	up
HSD17B3	up	up
ICAM4	unchanged	up
IGDCC4	up	up
IGFBP7	unchanged	up
INPP1	up	up
IP6K3	unchanged	up
ISCU	up	up
ITGA2	up	unchanged
ITGA6	up	unchanged
IVL	unchanged	up
KIAA0247	up	up
KITLG	up	up
KRT15	up	unchanged
LAPTM5	up	up
LASS5	up	up
LOC100129550	unchanged	up
LOC152225	up	unchanged
LOC201651	up	up
LOC399959	up	unchanged
LPXN	up	up
LRDD	unchanged	up
MAD1L1	up	up
MAMDC4	unchanged	up
MARCH11	unchanged	up
MARCH4	up	unchanged
MAST4	up	up
MCC	up	unchanged
MDM2	up	up
METTL7B	up	unchanged
MICALCL	up	unchanged
MYLK	up	up
NADSYN1	up	up
NEFL	up	up
NINJ1	up	up
NKAIN4	unchanged	up
NLRP1	up	unchanged
ORAI3	up	up
PADI4	up	up
PANK1	up	up
PANK2	unchanged	up
PAPLN	up	up
PARD6G	up	unchanged
PCDH7	up	up
PDE2A	unchanged	up
PDE4C	unchanged	up
PDLIM4	up	up
PGF	unchanged	up
PHACTR3	up	up
PLCL2	up	up
PLCXD2	up	up
PLEKHF1	unchanged	up
PLK3	up	up
POLH	unchanged	up
PPFIBP1	up	unchanged
PPM1D	unchanged	up
PPP1R3C	unchanged	up
PRKAB1	unchanged	up
PRKAB2	up	unchanged
PSTPIP2	up	up
PTP4A1	up	unchanged
PTPRE	up	up
PTPRU	unchanged	up
PVRL4	up	up
RAD51C	unchanged	up
RBPMS2	unchanged	up
RFTN1	up	unchanged
RGL1	up	up
RGMA	up	up
RNASE7	up	up
RNF19B	up	up
RPS27L	up	unchanged
RRAD	unchanged	up
RRM2B	up	up
SCIN	unchanged	up
SCN2A	up	unchanged
SCN4B	up	up
SDC4	unchanged	up
SDPR	up	unchanged
SEMA3B	unchanged	up
SERPINB5	up	up
SERPINE1	up	unchanged
SERTAD1	up	up
SESN1	up	up
SFN	unchanged	up
SLC12A4	unchanged	up
SLC16A10	unchanged	up
SLC25A45	unchanged	up
SLC9A1	up	up
SP110	up	up
SRSF8	unchanged	up
SULF2	up	up
SYTL1	up	up
TAB3	unchanged	up
TAP1	up	up
TEX9	unchanged	up
TGFA	up	up
TLR3	up	up
TM7SF3	up	unchanged
TMBIM1	unchanged	up
TMEM200A	up	up
TMEM68	up	up
TNFAIP8	unchanged	up
TNFRSF10B	up	up
TP53I3	up	up
TP53INP1	up	up
TP53TG1	up	unchanged
TRIAP1	up	up
TRIM22	up	up
TRIM35	unchanged	up
TRIM38	up	unchanged
TRIML2	up	up
TSGA10	up	up
TSKU	unchanged	up
TSPAN10	up	up
TSPAN11	up	up
VWCE	unchanged	up
WDR63	up	up
XPC	up	unchanged
ZBTB5	unchanged	up
ZMAT3	up	up
ZNF561	unchanged	up

## Sheet: Up in Schlereth (SAOS2, 337)
Genes bound and upregulated upon overexpression of p53 variants in SAOS2 cells extracted from Schlereth, K et al, PLOS Genetics 2013.
Gene
ABCA12
ABHD4
ABTB2
ACYP2
ADRB2
AEN
AGRN
AGTRAP
AIFM2
AK1
AKAP9
AKR1B10
AMOTL1
ANO4
ANXA4
ARHGAP30
ARRB1
ASCC3
AXL
BAX
BCAS4
BGLAP
BLCAP
BLOC1S2
BMP7
BTG2
C12orf45
C12orf5
C14orf180
C14orf28
C16orf5
C17orf103
C1orf187
C20orf108
C20orf112
C2orf55
C3orf54
C7orf23
CABYR
CACNA2D2
CALD1
CAMK2B
CANT1
CARD10
CASP6
CAV1
CBLN2
CCDC117
CCDC64
CCNK
CD274
CD82
CDH8
CDKN1A
CEP120
CES2
CFLAR
CHST3
CLCA2
CMIP
CMTM4
CNIH4
COL16A1
COL27A1
COL7A1
COL9A3
CRIP2
CRISPLD2
CSF1
CSTB
CTNNBIP1
CYFIP2
CYP4F2
CYP4F3
DAB2IP
DCLK1
DDB2
DDR1
DNAJC21
DNMT3B
DRAM1
DSC3
DUSP14
E2F7
EI24
EID2B
ENPP2
EPHA2
EPHB4
EPPK1
EPS8L2
FA2H
FADS3
FAM102B
FAM132A
FAM13C
FAM196A
FAM59B
FAM98C
FBRSL1
FBXO22
FCHSD2
FDXR
FECH
FGF1
FGFR1OP
FMO4
FOSL1
FOXL2
FOXO6
FOXS1
FRMD8
FRS2
FSTL3
FUCA1
GADD45A
GADL1
GAMT
GATA5
GATS
GDF15
GLS2
GPC1
GPR17
GPR56
GPR87
GRHL1
GRM8
GXYLT1
H19
HBEGF
HES2
HES5
HHAT
HHATL
HIPK3
HOGA1
HPN
HRAS
HRCT1
HS3ST4
HSPA4L
ICAM2
ICOSLG
IER5
IGDCC4
IKBIP
IKBKB
IL7
INSM1
IP6K3
ISCU
ITGA3
ITM2A
ITPKC
ITPRIPL2
KANK3
KAT2B
KCNB1
KCNJ12
KCNQ1
KDM4B
KDSR
KIAA0247
KIAA0284
KIAA1161
KIF5A
KITLG
KLHDC7A
KSR1
LAMC1
LAPTM5
LCE1B
LFNG
LIF
LPAR3
LRP10
MACROD1
MAD1L1
MAPK11
MAPKBP1
MARK4
MAST4
MCC
MDM2
MED16
MEGF6
MESDC1
METTL7A
MFHAS1
MIB2
MICALL1
MICALL2
MLC1
MON2
MR1
MRPL49
MYL10
MYO6
MYOF
NADSYN1
NEAT1
NFATC1
NINJ1
NOS1AP
NTPCR
NUPR1
OAS1
OGFRL1
ORAI3
PADI3
PADI4
PAK4
PALMD
PAQR7
PCLO
PCSK9
PGAP1
PGF
PHLDA3
PIM2
PKDCC
PLA2G15
PLAT
PLCL2
PLEKHA8
PLK2
PLK3
PLLP
PLTP
PLXNB1
PLXNB2
PLXNB3
PMAIP1
PODXL
POLH
POLR3GL
PPIF
PPM1D
PPP1R14C
PRAP1
PRKAB2
PRKCD
PTAFR
PTPRB
RAD51C
RALGAPB
RBM38
RELL1
RETSAT
RGS16
RHBDF2
RIPK4
RNF19B
RPS27L
RPS6KA1
RRM2B
SAC3D1
SAMM50
SCHIP1
SDC1
SDC4
SEC22A
SERPINB5
SERTAD1
SESN2
SFN
SGMS1
SH3BP2
SH3TC1
SIRPA
SKI
SLC25A45
SLC2A8
SLC35D1
SLC38A3
SLC44A3
SLC46A1
SLC9A1
SLC9A3R1
SMAD5
SNN
SOCS4
SPATA18
SPSB1
STK11
STX6
STXBP3
SULF2
SUSD2
TACC2
TBC1D2
TGFA
TGFBRAP1
TM7SF3
TMEM204
TMEM22
TMEM52
TMEM56
TNFAIP8
TNFAIP8L1
TNFRSF10D
TNFRSF14
TNFSF12
TNFSF4
TP53I11
TP53I3
TP53INP1
TP53TG1
TP73
TRAF4
TRANK1
TRIAP1
TRIM8
TSPAN11
TSPAN33
TUSC1
UBASH3B
UBR5
USP31
VCAN
VWCE
WDFY2
WFDC5
WNT4
WNT9A
WSCD2
YPEL3
ZBBX
ZBTB42
ZFP90
ZFPM1
ZMAT3
ZNF319
ZNF385A
ZNF667
ZNF79

## Sheet: Up in Wang (HCT116, 705) 
Genes bound and upregulated upon overexpression of p53 in HCT116 p53-/- cells, extracted from Wang, D et al, Cell Death and Differentiation 2013.
Gene
A4GALT
ABCA11P
ABCA12
ABCG2
ABCG4
ABHD15
ABHD4
ABHD5
ABHD6
ABTB2
ACER2
ACTA2
ACVR2A
ADAP2
ADARB1
AEN
AFF1
AGAP1
AHNAK2
AIFM2
AK1
AKAP9
AMACR
AMOTL1
ANKRA2
ANXA4
APAF1
APC
APOBEC3C
AQP3
ARAP1
ARG2
ARHGAP10
ARHGEF4
ARHGEF6
ARID3A
ARNT2
ARRB1
ARTN
ARVCF
ASAH2
ASCC3
ATAD2B
ATF3
ATP5F1
ATP8B1
BAMBI
BAX
BCL2L11
BCL6
BID
BMP2K
BMP7
BMP8A
BMPR2
BRMS1L
BTBD10
BTBD11
BTG2
BVES
C10orf10
C10orf54
C10orf58
C12orf5
C13orf15
C13orf31
C14orf49
C16orf5
C17orf39
C1orf125
C1orf126
C1orf183
C1orf187
C1orf38
C20orf117
C2orf3
C2orf88
C3orf64
C5AR1
C6orf145
C6orf204
C7orf41
C9orf96
CABC1
CACNA2D2
CACNB2
CAMTA1
CAPN7
CASP6
CAV1
CCBE1
CCDC110
CCDC134
CCDC138
CCDC90B
CCL19
CCNG1
CCNK
CCRN4L
CD1E
CD46
CD82
CDC42EP3
CDKN1A
CDR2L
CEACAM1
CEP68
CES2
CFLAR
CH25H
CHCHD7
CHD9
CHRNA7
CHST3
CITED2
CKAP2L
CLEC10A
CLGN
CLIC5
CLN8
CMBL
CMTM3
CNGA1
CNNM4
COBLL1
COL12A1
CORO1A
CORO2A
CPE
CPM
CRIP2
CRISP1
CRISPLD2
CSNK1G1
CSPG4
CTNNBIP1
CTSH
CXorf21
CXorf58
CYFIP2
CYP2S1
CYP4F3
DAB2IP
DAPK1
DCAF17
DDAH1
DDB2
DENND1B
DENND2C
DEPDC7
DFNA5
DGKH
DNAJC18
DNAJC21
DNAJC28
DNAJC6
DOC2B
DOCK4
DOK3
DPYSL4
DRAM1
DSC3
DUOXA1
DUSP14
DUSP19
DUSP7
E2F3
EDAR
EDEM1
EDEM3
EDN2
EFCAB2
EFR3B
EGFR
EHHADH
EIF2AK2
ELL2
ELMOD2
ELOVL3
EML1
ENC1
ENPP1
ENPP4
EPB41
EPB41L4B
EPB49
EPHA2
EPHB3
EPHB4
EPM2AIP1
EPN3
ERAP1
ERO1LB
ESRP2
ESRRB
EVI5
EXT2
F2R
FAM105A
FAM116A
FAM123B
FAM134B
FAM167A
FAM188A
FAM46C
FAM53B
FAM55C
FAM59A
FAM76A
FAM78A
FAS
FBXO32
FBXW7
FCHO2
FCHSD2
FDXR
FERMT1
FGFR3
FITM2
FMNL2
FOXN2
FOXP2
FOXP4
FRMD8
FRY
FTH1
FZD6
GAB1
GADD45A
GALNT10
GALNT5
GARNL3
GDF15
GDF9
GDPD5
GIT1
GLCCI1
GLDC
GLIPR2
GLT8D3
GLYATL1
GNA11
GOLIM4
GPD1L
GPR155
GPR37
GPR56
GRAMD3
GRAMD4
GRHL2
GRK5
GTF2IRD1
HAPLN3
HEPACAM
HES2
HES6
HEYL
HIP1R
HIPK3
HOXA11
HS3ST3B1
HSD11B2
HSPA12A
HSPA4L
HTT
ICOSLG
ID2
IFIT1
IFIT3
IGF1R
IKBKB
IL10RA
IL1RAP
IL4R
IL7
INPP1
INPP4B
INPP5B
INPP5D
INSR
IRAK4
IRF1
IRF5
IRF6
IRS2
ITGB8
ITPKB
KAT2B
KCNAB2
KCNG3
KCNJ11
KCNJ12
KCNK13
KCNQ1
KCTD1
KCTD21
KDM2B
KIAA0247
KIAA0802
KIAA1161
KIAA1199
KIAA1919
KIF1B
KIF26A
KIF9
KLHL21
LAMA3
LAMP3
LASS4
LCE3C
LDB1
LDLRAP1
LGR4
LGSN
LHFPL1
LIF
LIFR
LIMA1
LIMD1
LLGL1
LPP
LRRC1
LRRC37B2
LUZP1
MACC1
MAFB
MAML3
MAP3K12
MAP3K7IP3
MAP6D1
MAPRE3
MARK4
MCAM
MCC
MDFIC
MDM2
MED12L
MED23
MEF2A
MERTK
MET
METRNL
METTL8
MFAP3L
MGLL
MICALL1
MID1IP1
MLH1
MLL3
MOBKL1A
MON2
MORC4
MOSPD1
MR1
MRAS
MREG
MTSS1L
MYB
MYO10
MYO5A
MYO6
N4BP2L1
NADSYN1
NAT15
NBEAL1
NCF2
NCOR1
NCRNA00152
NDRG4
NFE2
NFIA
NFKB1
NGFR
NINJ1
NLRP1
NOTCH1
NOTCH3
NOV
NPNT
NR3C1
NR4A3
NR5A2
NRBP2
NRP2
NSD1
NT5E
NTN1
NUAK1
NUDT11
NUP62CL
OGFRL1
ONECUT2
OPALIN
OR4A5
OR51B2
OR51B6
OR8G5
ORC4L
OSBP2
OSR2
OXR1
P2RY2
PADI3
PAG1
PALM
PALMD
PARD6G
PCBP4
PCGF3
PCGF5
PCLO
PCSK5
PDE3A
PDE5A
PDGFC
PDK4
PDLIM5
PERP
PFKFB3
PFTK1
PGAP1
PGF
PHACTR2
PHLDA3
PHLDB2
PIGF
PIK3C2B
PIK3R1
PKIG
PLAGL1
PLCB1
PLCL2
PLCXD2
PLK2
PLK3
PLLP
PMAIP1
PMEPA1
PML
PMS2
PMS2CL
PODXL
POLH
PPM1A
PPM1D
PPM1L
PRF1
PRICKLE1
PRKAB1
PRKCD
PRKCH
PRKCI
PRKRIP1
PRKX
PRODH
PRRG4
PRSS23
PSTPIP2
PTAFR
PTGES
PTGS2
PTP4A1
PTPN3
PTPRE
PTPRG
PTPRJ
PTX3
PVRL1
RAB27B
RAB6B
RABGAP1L
RALA
RALGDS
RALGPS1
RANBP17
RAPGEF5
RASD2
RASGEF1A
RASGRP1
RASSF4
RBM38
RBM43
RBM44
RCHY1
RCVRN
RDH10
REEP1
RET
RETSAT
RFTN1
RGS1
RGS12
RGS16
RGS20
RHBDF2
RIPK4
RND3
RNF128
RNF13
RNF144B
RNF152
RNF168
RNF185
RNF19B
ROR1
RP5-1022P6.2
RPRM
RRM2B
RTN4R
RUFY2
SAMD9
SASH1
SCAMP5
SCARA3
SCN3B
SDC3
SEC22A
SEMA3B
SEMA3F
SEMA6A
SENP6
SERINC5
SERPINB5
SERPINE1
SESN1
SESN2
SFN
SGK1
SGK2
SGMS1
SH3BP5
SIAE
SIDT2
SIK1
SIPA1L2
SIRPA
SIX1
SKI
SLAMF6
SLC12A7
SLC19A2
SLC1A3
SLC25A16
SLC25A25
SLC29A3
SLC2A2
SLC30A1
SLC35D1
SLC36A1
SLC37A2
SLC38A3
SLC44A5
SLC4A11
SLC5A3
SLC7A6
SLC9A2
SLC9A3R1
SLIT2
SMAD5
SMAD7
SMTN
SNAI2
SNN
SNRNP48
SNTB2
SNX2
SOCS4
SORL1
SP110
SPATA6
SPATA7
SPRY1
SPSB1
SPTB
SRGAP1
SSBP3
ST3GAL4
ST8SIA3
STAT4
STEAP2
STEAP3
STON2
STX1B
STX6
STXBP3
SUCLG2
SULF2
SUSD2
SYK
SYNC
SYNE2
SYNJ2
SYTL2
TAS2R38
TBX19
TBXA2R
TCEB3B
TEAD3
TET2
TFAP2A
TFAP2C
TFCP2L1
TGFA
TGFBR1
TGFBR3
TGFBRAP1
TGS1
THBS1
TIAM2
TINAGL1
TLR3
TLR6
TM7SF2
TMCO4
TMEM106B
TMEM117
TMEM184C
TMEM2
TMEM48
TMEM63A
TMEM65
TMOD1
TMOD2
TMTC1
TMTC3
TNFRSF10A
TNFRSF10B
TNFRSF10D
TNRC6C
TNS4
TOX
TP53I11
TP53I13
TP53I3
TP53INP1
TP73
TPST1
TRAF4
TRAK1
TRAK2
TRIAP1
TRIM7
TRIM8
TSC2
TSKU
TSNARE1
TSPAN1
TSPAN18
TSSK2
TTC39C
TTYH2
TTYH3
TUFT1
UBASH3B
UBXN2A
USP31
USP6
UST
VASN
VCAN
VDR
VSIG1
VSNL1
WDFY2
WDR63
WDR67
WDR7
WDR70
WNT4
WNT7B
WWP1
XPC
XYLT1
YPEL3
ZBTB5
ZC3H6
ZC3HAV1
ZC3HAV1L
ZCCHC11
ZCCHC24
ZDHHC21
ZDHHC9
ZFP82
ZFP90
ZFYVE1
ZMAT3
ZMIZ1
ZNF137
ZNF195
ZNF296
ZNF30
ZNF321
ZNF383
ZNF440
ZNF532
ZNF555
ZNF561
ZNF600
ZNF611
ZNF654
ZNF702P
ZNF767
ZNF777
ZNF79
ZYG11B

## Sheet: All repressed genes
ALL repressed	Nikulenkov	Menendez	Schlereth	Wang
AGAP1	ANLN	AGAP1	ADRB1	CROCCL1
AGPAT4	CDC25C	ANKRD30BL	AGPAT4	HEG1
ANKRD30BL	DSCC1	APBB2	CTGF	HIST2H2BF
ANLN	HSPA8	ARHGAP18	EPSTI1	LRRC37A3
APBB2	MSH2	ARSI	HJURP	LRRN1
ARHGAP18	STAG1	ATAD2	KCTD12
ARSI	TP53	BNC2	LHX4
ATAD2	VDR	C18orf1	NOP16
BNC2		CDC27	NTRK2
C18orf1		CRISPLD1	NUFIP1
CDC25C		E2F8	PKN2
CDC27		EMP1	PPIF
CRISPLD1		EPHA5	RWDD2A
CROCCL1		FOXP1	SLC38A4
CTGF		GPHN	UTP15
DSCC1		GPR137C
E2F8		GSK3B
EMP1		IL17RB
EPHA5		IMPA2
EPSTI1		KIF15
FOXP1		KLHL13
GPHN		LMNB1
GPR137C		LPHN3
GSK3B		MBOAT1
HEG1		MCM5
HIST2H2BF		MELK
HJURP		MID1
HSPA8		NAV3
IL17RB		NCAPD2
IMPA2		NEGR1
KCTD12		NF2
KIF15		NMU
KLHL13		NOX4
LHX4		NTM1
LMNB1		OLFML2A
LPHN3		PDLIM1
LRRC37A3		PRICKLE1
LRRN1		RASAL2
MBOAT1		RFX3
MCM5		RSPO3
MELK		RTKN2
MID1		SEMA3E
MSH2		SLC1A3
NAV3		SLC2A12
NCAPD2		ST6GALNAC3
NEGR1		ST6GALNAC5
NF2		THSD7B
NMU		TMEM100
NOP16		TPD52
NOX4		ZAK
NTM1		ZNF367
NTRK2		ZNF608
NUFIP1
OLFML2A
PDLIM1
PKN2
PPIF
PRICKLE1
RASAL2
RFX3
RSPO3
RTKN2
RWDD2A
SEMA3E
SLC1A3
SLC2A12
SLC38A4
ST6GALNAC3
ST6GALNAC5
STAG1
THSD7B
TMEM100
TP53
TPD52
UTP15
VDR
ZAK
ZNF367
ZNF608
